# Supplementary material for: Multiplexed Droplet Digital PCR Assays for the Simultaneous Screening of Major Genetic Alterations in Tumors of the Central Nervous System
Source: Front Oncol. 2020 Nov 12;10:579762. doi: 10.3389/fonc.2020.579762 (PMC7689380; doi:10.3389/fonc.2020.579762)
Supplement: Supplementary file 1 [file Table_1.xlsx]

## Sheet: Feuil1
Case ID	WHO 2016 Diagnosis	Year of Surgery	BRAF Mutation status HRM-Sequencing	KIAA1549-BRAF Fusion status RNA-sequencing or ddPCR simplex	BRAF ddPCR Multiplex (Fractionnal Abundance of mutant)	FGFR1 Mutation status HRM-Sequencing	FGFR1 Duplication ddPCR simplex	FGFR1 ddPCR Multiplex (Fractionnal Abundance of mutant)	H3F3A NGS	H3F3A ddPCR Multiplex (Fractionnal Abundance)	IDH1/2 NGS	IDH1/2 ddPCR Multiplex (Fractionnal Abundance)	pTERT NGS	pTERT ddPCR Multiplex (Fractionnal Abundance)
DNT11	Dysembryoplastic Neuroepithelial Tumor	2009	V600E	No alteration	V600E (20.5%)	WT	No alteration	No alteration	Not performed	Not performed	Not performed	Not performed	Not performed	Not performed
DNT12	Dysembryoplastic Neuroepithelial Tumor	2006	V600E	No alteration	V600E (19.1%)	WT	No alteration	No alteration	Not performed	Not performed	Not performed	Not performed	Not performed	Not performed
DNT17	Dysembryoplastic Neuroepithelial Tumor	2005	V600E	No alteration	V600E (13.7%)	WT	No alteration	No alteration	Not performed	Not performed	Not performed	Not performed	Not performed	Not performed
GG06	Ganglioglioma	2003	V600E	No alteration	V600E (15.8%)	WT	No alteration	No alteration	Not performed	Not performed	Not performed	Not performed	Not performed	Not performed
GG31	Ganglioglioma	1999	V600E	No alteration	V600E (22.8%)	WT	No alteration	No alteration	Not performed	Not performed	Not performed	Not performed	Not performed	Not performed
PA14	Pilocytic Astrocytoma	2010	WT	KIAA1549-BRAF fusion 16_9	KIAA1549-BRAF fusion	WT	No alteration	No alteration	Not performed	Not performed	Not performed	Not performed	Not performed	Not performed
PA21	Pilocytic Astrocytoma	2008	WT	KIAA1549-BRAF fusion 16_11	KIAA1549-BRAF fusion	WT	No alteration	No alteration	Not performed	Not performed	Not performed	Not performed	Not performed	Not performed
PA78640	Pilocytic Astrocytoma	Unknown	Not performed	KIAA1549-BRAF fusion 16_11	KIAA1549-BRAF fusion	Not performed	Not performed	No alteration	Not performed	Not performed	Not performed	Not performed	Not performed	Not performed
PA83010	Pilocytic Astrocytoma	Unknown	Not performed	KIAA1549-BRAF fusion 16_9	KIAA1549-BRAF fusion	Not performed	Not performed	No alteration	Not performed	Not performed	Not performed	Not performed	Not performed	Not performed
PA92524	Pilocytic Astrocytoma	Unknown	Not performed	KIAA1549-BRAF fusion 16_9	KIAA1549-BRAF fusion	Not performed	Not performed	No alteration	Not performed	Not performed	Not performed	Not performed	Not performed	Not performed
DNT DELT	Dysembryoplastic Neuroepithelial Tumor	2015	Not performed	Not performed	No alteration	K656E	No alteration	N546K or K656E (26.1%)	Not performed	Not performed	Not performed	Not performed	Not performed	Not performed
DNT HUOB	Dysembryoplastic Neuroepithelial Tumor	2015	Not performed	Not performed	No alteration	K656E	No alteration	N546K or K656E (21.9%)	Not performed	Not performed	Not performed	Not performed	Not performed	Not performed
DNT MENR	Dysembryoplastic Neuroepithelial Tumor	2015	Not performed	Not performed	No alteration	K656E	No alteration	N546K or K656E (24.9%)	Not performed	Not performed	Not performed	Not performed	Not performed	Not performed
PA41	Pilocytic Astrocytoma	Unknown	Not performed	Not performed	No alteration	K656E	No alteration	N546K or K656E (3.82%)	Not performed	Not performed	Not performed	Not performed	Not performed	Not performed
PA69	Pilocytic Astrocytoma	Unknown	Not performed	Not performed	No alteration	N546K	No alteration	N546K or K656E (4.11%)	Not performed	Not performed	Not performed	Not performed	Not performed	Not performed
DNT20 (S)	Dysembryoplastic Neuroepithelial Tumor	2007	WT	No alteration	No alteration	G539R	Exon 16 duplication	Exon 16 duplication	Not performed	Not performed	Not performed	Not performed	Not performed	Not performed
DNT03 (S)	Dysembryoplastic Neuroepithelial Tumor	2004	WT	No alteration	No alteration	WT	Exon 16 duplication	Exon 16 duplication	Not performed	Not performed	Not performed	Not performed	Not performed	Not performed
DNT AJA YOU	Dysembryoplastic Neuroepithelial Tumor	2014	WT	No alteration	No alteration	WT	Exon 16 duplication	Exon 16 duplication	Not performed	Not performed	Not performed	Not performed	Not performed	Not performed
DNT10 (S) (RNAseq)	Dysembryoplastic Neuroepithelial Tumor	2004	WT	No alteration	No alteration	WT	Exon 16 duplication	Exon 16 duplication	Not performed	Not performed	Not performed	Not performed	Not performed	Not performed
DNT14 (S)	Dysembryoplastic Neuroepithelial Tumor	2006	WT	No alteration	No alteration	WT	Exon 16 duplication	Exon 16 duplication	Not performed	Not performed	Not performed	Not performed	Not performed	Not performed
H3K27.1	Diffuse midline glioma, H3K27M-mutant	2017	Not performed	Not performed	Not performed	Not performed	Not performed	Not performed	K27M	K27M (45.5%)	Not performed	Not performed	WT	WT
H3K27.2	Diffuse midline glioma, H3K27M-mutant	2018	Not performed	Not performed	Not performed	Not performed	Not performed	Not performed	K27M	K27M (29.5%)	WT	Not performed	WT	Not performed
H3K27.3	Diffuse midline glioma, H3K27M-mutant	2018	Not performed	Not performed	Not performed	Not performed	Not performed	Not performed	K27M	K27M (43.5%)	Not performed	Not performed	Not performed	Not performed
H3K27.4	Diffuse midline glioma, H3K27M-mutant	2019	Not performed	Not performed	Not performed	Not performed	Not performed	Not performed	K27M	K27M (55.9%)	WT	WT	WT	WT
H3K27.5	Diffuse midline glioma, H3K27M-mutant	2019	Not performed	Not performed	Not performed	Not performed	Not performed	Not performed	K27M	K27M (51.9%)	WT	WT	WT	WT
H3G34.1	Glioblastoma, IDH-wildtype	2018	Not performed	Not performed	Not performed	Not performed	Not performed	Not performed	G34R	G34R/V (65.1%)	WT	WT	WT	WT
H3G34.2	Glioblastoma, IDH-wildtype	2018	Not performed	Not performed	Not performed	Not performed	Not performed	Not performed	G34R	G34R/V (46.7%)	WT	Not performed	Not performed	Not performed
H3G34.3	Glioblastoma, IDH-wildtype	2017	Not performed	Not performed	Not performed	Not performed	Not performed	Not performed	G34R	G34R/V (45.6%)	WT	WT	Not performed	Not performed
H3G34.4	Glioblastoma, IDH-wildtype	2017	Not performed	Not performed	Not performed	Not performed	Not performed	Not performed	G34R	G34R/V (46.5%)	Not performed	Not performed	Not performed	Not performed
H3G34.5	Glioblastoma, IDH-wildtype	2019	Not performed	Not performed	Not performed	Not performed	Not performed	Not performed	G34R	G34R/V (39.6%)	WT	WT	WT	WT
IDH1R132.1	Glioblastoma, IDH-mutant	2019	Not performed	Not performed	Not performed	Not performed	Not performed	Not performed	WT	WT	R132H	R132X (43.0%)	WT	WT
IDH1R132.2	Glioblastoma, IDH-mutant	2019	Not performed	Not performed	Not performed	Not performed	Not performed	Not performed	WT	WT	R132H	R132X (46.8%)	WT	WT
IDH1R132.3	Anaplastic Astrocytoma, IDH-mutant	2013	Not performed	Not performed	Not performed	Not performed	Not performed	Not performed	WT	WT	R132C	R132X (34.3%)	Not performed	Not performed
IDH1R132.4	Glioblastoma, IDH-mutant	2017	Not performed	Not performed	Not performed	Not performed	Not performed	Not performed	WT	WT	R132S	R132X (33.2%)	WT	WT
IDH1R132.5	Anaplastic Astrocytoma, IDH-mutant	2015	Not performed	Not performed	Not performed	Not performed	Not performed	Not performed	Not performed	Not performed	R132L	R132X (36.8%)	WT	WT
IDH2R172.1	Glioblastoma, IDH-mutant	2017	Not performed	Not performed	Not performed	Not performed	Not performed	Not performed	WT	WT	R172K	R172X (31.6%)	WT	WT
IDH2R172.2	Anaplastic Oligodendroglioma, IDH-mutant and 1p/19q-codeleted	2012	Not performed	Not performed	Not performed	Not performed	Not performed	Not performed	WT	WT	R172K	R172X (32.2%)	C228T	C228T (67.5%)
IDH2R172.3	Anaplastic Oligodendroglioma, IDH-mutant and 1p/19q-codeleted	2015	Not performed	Not performed	Not performed	Not performed	Not performed	Not performed	WT	WT	R172L	R172X (49.3%)	C228T	C228T (62.9%)
IDH2R172.4	Anaplastic Astrocytoma, IDH-mutant	2016	Not performed	Not performed	Not performed	Not performed	Not performed	Not performed	WT	WT	R172M	R172X (13.3%)	WT	WT
IDH2R172.5	Anaplastic Oligodendroglioma, IDH-mutant and 1p/19q-codeleted	2016	Not performed	Not performed	Not performed	Not performed	Not performed	Not performed	WT	WT	R172W	R172X (24.2%)	C228T	C228T (43.7%)
pTERTC228.1	Anaplastic Oligodendroglioma, IDH-mutant and 1p/19q-codeleted	2019	Not performed	Not performed	Not performed	Not performed	Not performed	Not performed	WT	WT	R172K	R172X (29.9%)	C228T	C228T (43.3%)
pTERTC228.2	Glioblastoma, IDH-wildtype	2019	Not performed	Not performed	Not performed	Not performed	Not performed	Not performed	WT	WT	WT	WT	C228T	C228T (30.3%)
pTERTC228.3	Glioblastoma, IDH-wildtype	2019	Not performed	Not performed	Not performed	Not performed	Not performed	Not performed	WT	WT	WT	WT	C228T	C228T (17.8%)
pTERTC228.4	Glioblastoma, IDH-wildtype	2019	Not performed	Not performed	Not performed	Not performed	Not performed	Not performed	WT	WT	WT	WT	C228T	C228T (20.5%)
pTERTC228.5	Glioblastoma, IDH-wildtype	2019	Not performed	Not performed	Not performed	Not performed	Not performed	Not performed	WT	WT	WT	WT	C228T	C228T (31.22%)
pTERTC250.1	Glioblastoma, IDH-wildtype	2019	Not performed	Not performed	Not performed	Not performed	Not performed	Not performed	WT	WT	WT	WT	C250T	C250T (34.6%)
pTERTC250.2	Glioblastoma, IDH-wildtype	2019	Not performed	Not performed	Not performed	Not performed	Not performed	Not performed	WT	WT	WT	WT	C250T	C250T (45.0%)
pTERTC250.3	Glioblastoma, IDH-wildtype	2019	Not performed	Not performed	Not performed	Not performed	Not performed	Not performed	WT	WT	WT	WT	C250T	C250T (42.1%)
pTERTC250.4	Glioblastoma, IDH-wildtype	2019	Not performed	Not performed	Not performed	Not performed	Not performed	Not performed	WT	WT	WT	WT	C250T	C250T (48.3%)
pTERTC250.5	Glioblastoma, IDH-wildtype	2019	Not performed	Not performed	Not performed	Not performed	Not performed	Not performed	WT	WT	WT	WT	C250T	C250T (29.3%)
Control.1	Glioblastoma, IDH-wildtype	2019	Not performed	Not performed	Not performed	Not performed	Not performed	Not performed	WT	WT	WT	WT	WT	WT
Control.2	Glioblastoma, IDH-wildtype	2019	Not performed	Not performed	Not performed	Not performed	Not performed	Not performed	WT	WT	WT	WT	WT	WT
Control.3	Glioblastoma, IDH-wildtype	2019	Not performed	Not performed	Not performed	Not performed	Not performed	Not performed	WT	WT	WT	WT	WT	WT
Control.4	Glioblastoma, IDH-wildtype	2019	Not performed	Not performed	Not performed	Not performed	Not performed	Not performed	WT	WT	WT	WT	WT	WT
Control.5	Glioblastoma, IDH-wildtype	2019	Not performed	Not performed	Not performed	Not performed	Not performed	Not performed	WT	WT	WT	WT	WT	WT
Control.6	Glioblastoma, IDH-wildtype	2019	Not performed	Not performed	Not performed	Not performed	Not performed	Not performed	WT	WT	WT	WT	WT	WT
Control.7	Glioblastoma, IDH-wildtype	2019	Not performed	Not performed	Not performed	Not performed	Not performed	Not performed	WT	WT	WT	WT	WT	WT
Control.8	Glioblastoma, IDH-wildtype	2019	Not performed	Not performed	Not performed	Not performed	Not performed	Not performed	WT	WT	WT	WT	WT	WT
Control.9	Glioblastoma, IDH-wildtype	2019	Not performed	Not performed	Not performed	Not performed	Not performed	Not performed	WT	WT	WT	WT	WT	WT
Control.10	Glioblastoma, IDH-wildtype	2020	Not performed	Not performed	Not performed	Not performed	Not performed	Not performed	WT	WT	WT	WT	WT	WT
